# Supplementary material for: One-Year Mortality in Patients Undergoing an Implantable Cardioverter Defibrillator or Cardiac Resynchronization Therapy Pulse Generator Replacement: Identifying Patients at Risk
Source: J Clin Med. 2023 Aug 30;12(17):5654. doi: 10.3390/jcm12175654 (PMC10489035; doi:10.3390/jcm12175654)
Supplement: Supplementary file 1 [file jcm-12-05654-s001.zip]

Archive with 1 entries (1 files):
- jcm-2561740-supplementary.pdf
